# Supplementary material for: Discovery of a new species of Coendou (Rodentia: Erethizontidae) within the hyper-diverse mammalian community of Sangay National Park in Ecuador
Source: PeerJ. 2026 Jun 8;14:e21382. doi: 10.7717/peerj.21382 (PMC13256124; doi:10.7717/peerj.21382)
Supplement: Supplemental Information 2 — Tge taxonomic classification (Order, Family, Species), precise geographic coordinates (WGS84), elevation (m a.s.l.), and sampling locality for each record. Additionally, the endemic status for Ecuador and the conservation status according to the IUCN Red List and the Red List of Mammals of Ecuador are provided. [file peerj-14-21382-s002.xlsx]

## Sheet: Hoja2
Orden	Famila	Especie	lat	lon	Elevacion	Localidad	endemismo	IUCN	Tirira (2021)
Artiodactyla	Cervidae	Andinocervus rufinus	-2.23580	-78.44782	2830	Tinguichaca	No	VU	EN
Artiodactyla	Cervidae	Andinocervus rufinus	-2.199531	-78.366561	2300	San Vicente	No	VU	EN
Artiodactyla	Cervidae	Andinocervus rufinus	-2.18477	-78.49645	3400	Atillo	No	VU	EN
Artiodactyla	Cervidae	Andinocervus rufinus	-1.76010	-78.47935	3850	Cubillines	No	VU	EN
Artiodactyla	Cervidae	Andinocervus rufinus	-1.67159	-78.43523	4100	El Altar	No	VU	EN
Artiodactyla	Cervidae	Andinocervus rufinus	-1.94980	-78.49890	3550	Culebrillas	No	VU	EN
Artiodactyla	Cervidae	Andinocervus rufinus	-1.44965	-78.44250	3800	Refugio de Tungurahua	No	VU	EN
Artiodactyla	Cervidae	Andinocervus rufinus	-2.182357	-78.201280	1770	Cañayacu	No	VU	EN
Artiodactyla	Cervidae	Andinocervus rufinus	-2.258308	-78.200715	1550	Río Abanico	No	VU	EN
Artiodactyla	Cervidae	Andinocervus rufinus	-2.272146	-78.590602	3900	Ozogoche	No	VU	EN
Artiodactyla	Tayassuidae	Dicotyles tajacu	-2.630547	-78.400806	1400	La Libertad	No	LC	NT
Artiodactyla	Tayassuidae	Dicotyles tajacu	-2.11695	-78.16757	1330	Río Upano	No	LC	NT
Artiodactyla	Tayassuidae	Dicotyles tajacu	-2.08212	-78.15498	1350	Danu	No	LC	NT
Artiodactyla	Tayassuidae	Dicotyles tajacu	-2.09632	-78.15745	1420	Río Sardinayacu	No	LC	NT
Artiodactyla	Tayassuidae	Dicotyles tajacu	-2.06838	-78.21531	1750	Complejo Lacustre Sardinayacu	No	LC	NT
Artiodactyla	Tayassuidae	Dicotyles tajacu	-1.510119	-78.122500	1170	Chawalyacu	No	LC	NT
Artiodactyla	Tayassuidae	Dicotyles tajacu	-1.590000	-78.157778	1150	Llushín	No	LC	NT
Artiodactyla	Tayassuidae	Dicotyles tajacu	-2.182357	-78.201280	1770	Cañayacu	No	LC	NT
Artiodactyla	Tayassuidae	Dicotyles tajacu	-2.258308	-78.200715	1550	Río Abanico	No	LC	NT
Artiodactyla	Cervidae	Mazama americana	-2.630547	-78.400806	1400	La Libertad	No	DD	NT
Artiodactyla	Cervidae	Mazama americana	-2.08212	-78.15498	1350	Danu	No	DD	NT
Artiodactyla	Cervidae	Mazama americana	-2.09632	-78.15745	1420	Río Sardinayacu	No	DD	NT
Artiodactyla	Cervidae	Mazama americana	-2.06838	-78.21531	1750	Complejo Lacustre Sardinayacu	No	DD	NT
Artiodactyla	Cervidae	Mazama americana	-1.510119	-78.122500	1170	Chawalyacu	No	DD	NT
Artiodactyla	Cervidae	Mazama americana	-1.590000	-78.157778	1150	Llushín	No	DD	NT
Artiodactyla	Cervidae	Mazama americana	-2.182357	-78.201280	1770	Cañayacu	No	DD	NT
Artiodactyla	Cervidae	Mazama americana	-2.258308	-78.200715	1550	Río Abanico	No	DD	NT
Artiodactyla	Cervidae	Odocoileus virginianus	-2.18477	-78.49645	3400	Atillo	No	LC	NT
Artiodactyla	Cervidae	Odocoileus virginianus	-1.76010	-78.47935	3850	Cubillines	No	LC	NT
Artiodactyla	Cervidae	Odocoileus virginianus	-1.67159	-78.43523	4100	El Altar	No	LC	NT
Artiodactyla	Cervidae	Odocoileus virginianus	-1.94980	-78.49890	3550	Culebrillas	No	LC	NT
Artiodactyla	Cervidae	Odocoileus virginianus	-1.44965	-78.44250	3800	Refugio de Tungurahua	No	LC	NT
Artiodactyla	Cervidae	Odocoileus virginianus	-2.272146	-78.590602	3900	Ozogoche	No	LC	NT
Artiodactyla	Cervidae	Passalites nemorivagus	-2.09632	-78.15745	1420	Río Sardinayacu	No	LC	NT
Artiodactyla	Cervidae	Passalites nemorivagus	-1.510119	-78.122500	1170	Chawalyacu	No	LC	NT
Artiodactyla	Cervidae	Pudella mephistophiles	-1.94980	-78.49890	3550	Culebrillas	No	DD	EN
Artiodactyla	Cervidae	Pudella mephistophiles	-1.44965	-78.44250	3800	Refugio de Tungurahua	No	DD	EN
Artiodactyla	Cervidae	Pudella mephistophiles	-2.272146	-78.590602	3900	Ozogoche	No	DD	EN
Artiodactyla	Tayassuidae	Tayassu pecari	-1.510119	-78.122500	1170	Chawalyacu	No	VU	EN
Artiodactyla	Tayassuidae	Tayassu pecari	-1.590000	-78.157778	1150	Llushín	No	VU	EN
Carnivora	Canidae	Atelocynus microtis	-2.06838	-78.21531	1750	Complejo Lacustre Sardinayacu	No	NT	VU
Carnivora	Canidae	Atelocynus microtis	-1.590000	-78.157778	1150	Llushín	No	NT	VU
Carnivora	Procyonidae	Bassaricyon alleni	-2.08212	-78.15498	1350	Danu	No	LC	NT
Carnivora	Procyonidae	Bassaricyon alleni	-1.510119	-78.122500	1170	Chawalyacu	No	LC	NT
Carnivora	Mephitidae	Conepatus semistriatus	-2.23580	-78.44782	2830	Tinguichaca	No	LC	LC
Carnivora	Mephitidae	Conepatus semistriatus	-2.199531	-78.366561	2300	San Vicente	No	LC	LC
Carnivora	Mephitidae	Conepatus semistriatus	-2.18477	-78.49645	3400	Atillo	No	LC	LC
Carnivora	Mephitidae	Conepatus semistriatus	-1.76010	-78.47935	3850	Cubillines	No	LC	LC
Carnivora	Mephitidae	Conepatus semistriatus	-1.67159	-78.43523	4100	El Altar	No	LC	LC
Carnivora	Mephitidae	Conepatus semistriatus	-1.94980	-78.49890	3550	Culebrillas	No	LC	LC
Carnivora	Mephitidae	Conepatus semistriatus	-1.44965	-78.44250	3800	Refugio de Tungurahua	No	LC	LC
Carnivora	Mephitidae	Conepatus semistriatus	-2.272146	-78.590602	3900	Ozogoche	No	LC	LC
Carnivora	Mustelidae	Eira barbara	-2.630547	-78.400806	1400	La Libertad	No	LC	LC
Carnivora	Mustelidae	Eira barbara	-2.06838	-78.21531	1750	Complejo Lacustre Sardinayacu	No	LC	LC
Carnivora	Mustelidae	Eira barbara	-1.510119	-78.122500	1170	Chawalyacu	No	LC	LC
Carnivora	Mustelidae	Eira barbara	-1.590000	-78.157778	1150	Llushín	No	LC	LC
Carnivora	Mustelidae	Eira barbara	-2.182357	-78.201280	1770	Cañayacu	No	LC	LC
Carnivora	Mustelidae	Eira barbara	-2.258308	-78.200715	1550	Río Abanico	No	LC	LC
Carnivora	Mustelidae	Galictis vittata	-2.06838	-78.21531	1750	Complejo Lacustre Sardinayacu	No	LC	DD
Carnivora	Mustelidae	Galictis vittata	-1.510119	-78.122500	1170	Chawalyacu	No	LC	DD
Carnivora	Felidae	Herpailurus yagouaroundi	-2.06838	-78.21531	1750	Complejo Lacustre Sardinayacu	No	LC	NT
Carnivora	Felidae	Herpailurus yagouaroundi	-1.510119	-78.122500	1170	Chawalyacu	No	LC	NT
Carnivora	Felidae	Herpailurus yagouaroundi	-2.258308	-78.200715	1550	Río Abanico	No	LC	NT
Carnivora	Felidae	Leopardus garleppi	-1.44965	-78.44250	3800	Refugio de Tungurahua	No	NT	EN
Carnivora	Felidae	Leopardus garleppi	-2.272146	-78.590602	3900	Ozogoche	No	NT	EN
Carnivora	Felidae	Leopardus pardalis	-2.06838	-78.21531	1750	Complejo Lacustre Sardinayacu	No	LC	NT
Carnivora	Felidae	Leopardus pardalis	-1.590000	-78.157778	1150	Llushín	No	LC	NT
Carnivora	Felidae	Leopardus pardalis	-2.182357	-78.201280	1770	Cañayacu	No	LC	NT
Carnivora	Felidae	Leopardus pardalis	-2.258308	-78.200715	1550	Río Abanico	No	LC	NT
Carnivora	Felidae	Leopardus pardinoides	-2.630547	-78.400806	1400	La Libertad	No	VU	VU
Carnivora	Felidae	Leopardus pardinoides	-2.11695	-78.16757	1330	Río Upano	No	VU	VU
Carnivora	Felidae	Leopardus pardinoides	-2.08212	-78.15498	1350	Danu	No	VU	VU
Carnivora	Felidae	Leopardus pardinoides	-2.09632	-78.15745	1420	Río Sardinayacu	No	VU	VU
Carnivora	Felidae	Leopardus pardinoides	-2.06838	-78.21531	1750	Complejo Lacustre Sardinayacu	No	VU	VU
Carnivora	Felidae	Leopardus pardinoides	-1.510119	-78.122500	1170	Chawalyacu	No	VU	VU
Carnivora	Felidae	Leopardus pardinoides	-2.182357	-78.201280	1770	Cañayacu	No	VU	VU
Carnivora	Felidae	Leopardus pardinoides	-2.258308	-78.200715	1550	Río Abanico	No	VU	VU
Carnivora	Felidae	Leopardus pardinoides	-2.18477	-78.49645	3400	Atillo	No	VU	VU
Carnivora	Felidae	Leopardus wiedii	-2.11695	-78.16757	1330	Río Upano	No	NT	NT
Carnivora	Felidae	Leopardus wiedii	-1.510119	-78.122500	1170	Chawalyacu	No	NT	NT
Carnivora	Mustelidae	Lontra longicaudis	-2.630547	-78.400806	1400	La Libertad	No	NT	VU
Carnivora	Mustelidae	Lontra longicaudis	-2.11695	-78.16757	1330	Río Upano	No	NT	VU
Carnivora	Mustelidae	Lontra longicaudis	-2.08212	-78.15498	1350	Danu	No	NT	VU
Carnivora	Mustelidae	Lontra longicaudis	-2.09632	-78.15745	1420	Río Sardinayacu	No	NT	VU
Carnivora	Mustelidae	Lontra longicaudis	-2.06838	-78.21531	1750	Complejo Lacustre Sardinayacu	No	NT	VU
Carnivora	Mustelidae	Lontra longicaudis	-1.510119	-78.122500	1170	Chawalyacu	No	NT	VU
Carnivora	Mustelidae	Lontra longicaudis	-1.590000	-78.157778	1150	Llushín	No	NT	VU
Carnivora	Canidae	Lycalopex culpaeus	-2.18477	-78.49645	3400	Atillo	No	LC	VU
Carnivora	Canidae	Lycalopex culpaeus	-1.76010	-78.47935	3850	Cubillines	No	LC	VU
Carnivora	Canidae	Lycalopex culpaeus	-1.67159	-78.43523	4100	El Altar	No	LC	VU
Carnivora	Canidae	Lycalopex culpaeus	-1.94980	-78.49890	3550	Culebrillas	No	LC	VU
Carnivora	Canidae	Lycalopex culpaeus	-1.44965	-78.44250	3800	Refugio de Tungurahua	No	LC	VU
Carnivora	Canidae	Lycalopex culpaeus	-2.272146	-78.590602	3900	Ozogoche	No	LC	VU
Carnivora	Procyonidae	Nasua nasua	-2.630547	-78.400806	1400	La Libertad	No	LC	NT
Carnivora	Procyonidae	Nasua nasua	-2.11695	-78.16757	1330	Río Upano	No	LC	NT
Carnivora	Procyonidae	Nasua nasua	-2.08212	-78.15498	1350	Danu	No	LC	NT
Carnivora	Procyonidae	Nasua nasua	-2.09632	-78.15745	1420	Río Sardinayacu	No	LC	NT
Carnivora	Procyonidae	Nasua nasua	-2.06838	-78.21531	1750	Complejo Lacustre Sardinayacu	No	LC	NT
Carnivora	Procyonidae	Nasua nasua	-1.510119	-78.122500	1170	Chawalyacu	No	LC	NT
Carnivora	Procyonidae	Nasua nasua	-1.590000	-78.157778	1150	Llushín	No	LC	NT
Carnivora	Procyonidae	Nasua nasua	-2.182357	-78.201280	1770	Cañayacu	No	LC	NT
Carnivora	Procyonidae	Nasua nasua	-2.258308	-78.200715	1550	Río Abanico	No	LC	NT
Carnivora	Procyonidae	Nasua olivacea	-2.23580	-78.44782	2830	Tinguichaca	No	NT	VU
Carnivora	Procyonidae	Nasua olivacea	-2.199531	-78.366561	2300	San Vicente	No	NT	VU
Carnivora	Procyonidae	Nasua olivacea	-2.18477	-78.49645	3400	Atillo	No	NT	VU
Carnivora	Procyonidae	Nasua olivacea	-1.76010	-78.47935	3850	Cubillines	No	NT	VU
Carnivora	Procyonidae	Nasua olivacea	-1.67159	-78.43523	4100	El Altar	No	NT	VU
Carnivora	Procyonidae	Nasua olivacea	-1.94980	-78.49890	3550	Culebrillas	No	NT	VU
Carnivora	Procyonidae	Nasua olivacea	-1.44965	-78.44250	3800	Refugio de Tungurahua	No	NT	VU
Carnivora	Mustelidae	Neogale africana	-2.258308	-78.200715	1550	Río Abanico	No	LC	DD
Carnivora	Mustelidae	Neogale frenata	-1.76010	-78.47935	3850	Cubillines	No	LC	LC
Carnivora	Mustelidae	Neogale frenata	-1.44965	-78.44250	3800	Refugio de Tungurahua	No	LC	LC
Carnivora	Mustelidae	Neogale frenata	-2.272146	-78.590602	3900	Ozogoche	No	LC	LC
Carnivora	Felidae	Panthera onca	-2.630547	-78.400806	1400	La Libertad	No	NT	EN
Carnivora	Felidae	Panthera onca	-2.11695	-78.16757	1330	Río Upano	No	NT	EN
Carnivora	Felidae	Panthera onca	-2.08212	-78.15498	1350	Danu	No	NT	EN
Carnivora	Felidae	Panthera onca	-2.09632	-78.15745	1420	Río Sardinayacu	No	NT	EN
Carnivora	Felidae	Panthera onca	-2.06838	-78.21531	1750	Complejo Lacustre Sardinayacu	No	NT	EN
Carnivora	Felidae	Panthera onca	-1.510119	-78.122500	1170	Chawalyacu	No	NT	EN
Carnivora	Felidae	Panthera onca	-1.590000	-78.157778	1150	Llushín	No	NT	EN
Carnivora	Felidae	Panthera onca	-2.182357	-78.201280	1770	Cañayacu	No	NT	EN
Carnivora	Felidae	Panthera onca	-2.258308	-78.200715	1550	Río Abanico	No	NT	EN
Carnivora	Procyonidae	Potos flavus	-2.630547	-78.400806	1400	La Libertad	No	LC	NT
Carnivora	Procyonidae	Potos flavus	-2.11695	-78.16757	1330	Río Upano	No	LC	NT
Carnivora	Procyonidae	Potos flavus	-2.08212	-78.15498	1350	Danu	No	LC	NT
Carnivora	Procyonidae	Potos flavus	-2.09632	-78.15745	1420	Río Sardinayacu	No	LC	NT
Carnivora	Procyonidae	Potos flavus	-2.06838	-78.21531	1750	Complejo Lacustre Sardinayacu	No	LC	NT
Carnivora	Procyonidae	Potos flavus	-1.510119	-78.122500	1170	Chawalyacu	No	LC	NT
Carnivora	Procyonidae	Potos flavus	-1.590000	-78.157778	1150	Llushín	No	LC	NT
Carnivora	Procyonidae	Potos flavus	-2.182357	-78.201280	1770	Cañayacu	No	LC	NT
Carnivora	Procyonidae	Potos flavus	-2.258308	-78.200715	1550	Río Abanico	No	LC	NT
Carnivora	Procyonidae	Procyon cancrivorus	-2.630547	-78.400806	1400	La Libertad	No	LC	LC
Carnivora	Procyonidae	Procyon cancrivorus	-2.11695	-78.16757	1330	Río Upano	No	LC	LC
Carnivora	Procyonidae	Procyon cancrivorus	-2.08212	-78.15498	1350	Danu	No	LC	LC
Carnivora	Procyonidae	Procyon cancrivorus	-2.09632	-78.15745	1420	Río Sardinayacu	No	LC	LC
Carnivora	Procyonidae	Procyon cancrivorus	-2.06838	-78.21531	1750	Complejo Lacustre Sardinayacu	No	LC	LC
Carnivora	Procyonidae	Procyon cancrivorus	-1.590000	-78.157778	1150	Chawalyacu	No	LC	LC
Carnivora	Felidae	Puma concolor	-2.630547	-78.400806	1400	La Libertad	No	LC	EN
Carnivora	Felidae	Puma concolor	-2.38895	-78.30178	2400	Guabisai	No	LC	EN
Carnivora	Felidae	Puma concolor	-2.11695	-78.16757	1330	Río Upano	No	LC	EN
Carnivora	Felidae	Puma concolor	-2.08212	-78.15498	1350	Danu	No	LC	EN
Carnivora	Felidae	Puma concolor	-2.09632	-78.15745	1420	Río Sardinayacu	No	LC	EN
Carnivora	Felidae	Puma concolor	-2.06838	-78.21531	1750	Complejo Lacustre Sardinayacu	No	LC	EN
Carnivora	Felidae	Puma concolor	-2.23580	-78.44782	2830	Tinguichaca	No	LC	EN
Carnivora	Felidae	Puma concolor	-2.199531	-78.366561	2300	San Vicente	No	LC	EN
Carnivora	Felidae	Puma concolor	-2.18477	-78.49645	3400	Atillo	No	LC	EN
Carnivora	Felidae	Puma concolor	-1.76010	-78.47935	3850	Cubillines	No	LC	EN
Carnivora	Felidae	Puma concolor	-1.67159	-78.43523	4100	El Altar	No	LC	EN
Carnivora	Felidae	Puma concolor	-1.94980	-78.49890	3550	Culebrillas	No	LC	EN
Carnivora	Felidae	Puma concolor	-1.44965	-78.44250	3800	Refugio de Tungurahua	No	LC	EN
Carnivora	Felidae	Puma concolor	-1.510119	-78.122500	1170	Chawalyacu	No	LC	EN
Carnivora	Felidae	Puma concolor	-1.590000	-78.157778	1150	Llushín	No	LC	EN
Carnivora	Felidae	Puma concolor	-2.182357	-78.201280	1770	Cañayacu	No	LC	EN
Carnivora	Felidae	Puma concolor	-2.258308	-78.200715	1550	Río Abanico	No	LC	EN
Carnivora	Felidae	Puma concolor	-2.272146	-78.590602	3900	Ozogoche	No	LC	EN
Carnivora	Canidae	Speothos venaticus	-2.09632	-78.15745	1420	Río Sardinayacu	No	NT	VU
Carnivora	Canidae	Speothos venaticus	-2.06838	-78.21531	1750	Complejo Lacustre Sardinayacu	No	NT	VU
Carnivora	Canidae	Speothos venaticus	-1.510119	-78.122500	1170	Chawalyacu	No	NT	VU
Carnivora	Canidae	Speothos venaticus	-1.590000	-78.157778	1150	Llushín	No	NT	VU
Carnivora	Ursidae	Tremarctos ornatus	-2.38895	-78.30178	2400	Guabisai	No	VU	EN
Carnivora	Ursidae	Tremarctos ornatus	-2.06838	-78.21531	1750	Complejo Lacustre Sardinayacu	No	VU	EN
Carnivora	Ursidae	Tremarctos ornatus	-2.23580	-78.44782	2830	Tinguichaca	No	VU	EN
Carnivora	Ursidae	Tremarctos ornatus	-2.199531	-78.366561	2300	San Vicente	No	VU	EN
Carnivora	Ursidae	Tremarctos ornatus	-2.18477	-78.49645	3400	Atillo	No	VU	EN
Carnivora	Ursidae	Tremarctos ornatus	-1.76010	-78.47935	3850	Cubillines	No	VU	EN
Carnivora	Ursidae	Tremarctos ornatus	-1.67159	-78.43523	4100	El Altar	No	VU	EN
Carnivora	Ursidae	Tremarctos ornatus	-1.94980	-78.49890	3550	Culebrillas	No	VU	EN
Carnivora	Ursidae	Tremarctos ornatus	-1.44965	-78.44250	3800	Refugio de Tungurahua	No	VU	EN
Carnivora	Ursidae	Tremarctos ornatus	-2.182357	-78.201280	1770	Cañayacu	No	VU	EN
Carnivora	Ursidae	Tremarctos ornatus	-2.258308	-78.200715	1550	Río Abanico	No	VU	EN
Carnivora	Ursidae	Tremarctos ornatus	-2.272146	-78.590602	3900	Ozogoche	No	VU	EN
Chiroptera	Phyllostomidae	Anoura aequatoris	-2.08212	-78.15498	1350	Danu	No	LC	NE
Chiroptera	Phyllostomidae	Anoura aequatoris	-2.09632	-78.15745	1420	Río Sardinayacu	No	LC	NE
Chiroptera	Phyllostomidae	Anoura aequatoris	-2.06838	-78.21531	1750	Complejo Lacustre Sardinayacu	No	LC	NE
Chiroptera	Phyllostomidae	Anoura caudifer	-2.08212	-78.15498	1350	Danu	No	LC	LC
Chiroptera	Phyllostomidae	Anoura caudifer	-2.09632	-78.15745	1420	Río Sardinayacu	No	LC	LC
Chiroptera	Phyllostomidae	Anoura caudifer	-2.06838	-78.21531	1750	Complejo Lacustre Sardinayacu	No	LC	LC
Chiroptera	Phyllostomidae	Anoura cultrata	-2.08212	-78.15498	1350	Danu	No	LC	NT
Chiroptera	Phyllostomidae	Anoura cultrata	-2.09632	-78.15745	1420	Río Sardinayacu	No	LC	NT
Chiroptera	Phyllostomidae	Anoura cultrata	-2.06838	-78.21531	1750	Complejo Lacustre Sardinayacu	No	LC	NT
Chiroptera	Phyllostomidae	Anoura fistulata	-2.08212	-78.15498	1350	Danu	No	DD	NT
Chiroptera	Phyllostomidae	Anoura fistulata	-2.09632	-78.15745	1420	Río Sardinayacu	No	DD	NT
Chiroptera	Phyllostomidae	Anoura fistulata	-2.06838	-78.21531	1750	Complejo Lacustre Sardinayacu	No	DD	NT
Chiroptera	Phyllostomidae	Anoura peruana	-2.08212	-78.15498	1350	Danu	No	LC	LC
Chiroptera	Phyllostomidae	Anoura peruana	-2.09632	-78.15745	1420	Río Sardinayacu	No	LC	LC
Chiroptera	Phyllostomidae	Anoura peruana	-2.06838	-78.21531	1750	Complejo Lacustre Sardinayacu	No	LC	LC
Chiroptera	Phyllostomidae	Artibeus lituratus	-2.08212	-78.15498	1350	Danu	No	LC	LC
Chiroptera	Phyllostomidae	Artibeus lituratus	-2.09632	-78.15745	1420	Río Sardinayacu	No	LC	LC
Chiroptera	Phyllostomidae	Artibeus lituratus	-2.06838	-78.21531	1750	Complejo Lacustre Sardinayacu	No	LC	LC
Chiroptera	Phyllostomidae	Artibeus obscurus	-2.08212	-78.15498	1350	Danu	No	LC	LC
Chiroptera	Phyllostomidae	Artibeus obscurus	-2.09632	-78.15745	1420	Río Sardinayacu	No	LC	LC
Chiroptera	Phyllostomidae	Artibeus obscurus	-2.06838	-78.21531	1750	Complejo Lacustre Sardinayacu	No	LC	LC
Chiroptera	Phyllostomidae	Artibeus planirostris	-2.08212	-78.15498	1350	Danu	No	LC	LC
Chiroptera	Phyllostomidae	Artibeus planirostris	-2.09632	-78.15745	1420	Río Sardinayacu	No	LC	LC
Chiroptera	Phyllostomidae	Artibeus planirostris	-2.06838	-78.21531	1750	Complejo Lacustre Sardinayacu	No	LC	LC
Chiroptera	Phyllostomidae	Carollia brevicauda	-2.08212	-78.15498	1350	Danu	No	LC	LC
Chiroptera	Phyllostomidae	Carollia brevicauda	-2.09632	-78.15745	1420	Río Sardinayacu	No	LC	LC
Chiroptera	Phyllostomidae	Carollia brevicauda	-2.06838	-78.21531	1750	Complejo Lacustre Sardinayacu	No	LC	LC
Chiroptera	Phyllostomidae	Carollia brevicauda	-2.258308	-78.200715	1550	Río Abanico	No	LC	LC
Chiroptera	Phyllostomidae	Carollia castanea	-2.08212	-78.15498	1350	Danu	No	LC	LC
Chiroptera	Phyllostomidae	Carollia castanea	-2.09632	-78.15745	1420	Río Sardinayacu	No	LC	LC
Chiroptera	Phyllostomidae	Carollia castanea	-2.06838	-78.21531	1750	Complejo Lacustre Sardinayacu	No	LC	LC
Chiroptera	Phyllostomidae	Carollia perspicillata	-2.08212	-78.15498	1350	Danu	No	LC	LC
Chiroptera	Phyllostomidae	Carollia perspicillata	-2.09632	-78.15745	1420	Río Sardinayacu	No	LC	LC
Chiroptera	Phyllostomidae	Carollia perspicillata	-2.06838	-78.21531	1750	Complejo Lacustre Sardinayacu	No	LC	LC
Chiroptera	Emballonuridae	Cormura brevirostris	-2.11695	-78.16757	1330	Río Upano	No	LC	LC
Chiroptera	Emballonuridae	Cormura brevirostris	-1.590000	-78.157778	1150	Llushín	No	LC	LC
Chiroptera	Phyllostomidae	Dermanura anderseni	-2.08212	-78.15498	1350	Danu	No	LC	LC
Chiroptera	Phyllostomidae	Dermanura anderseni	-2.09632	-78.15745	1420	Río Sardinayacu	No	LC	LC
Chiroptera	Phyllostomidae	Dermanura anderseni	-2.06838	-78.21531	1750	Complejo Lacustre Sardinayacu	No	LC	LC
Chiroptera	Phyllostomidae	Dermanura glauca	-2.08212	-78.15498	1350	Danu	No	LC	LC
Chiroptera	Phyllostomidae	Dermanura glauca	-2.09632	-78.15745	1420	Río Sardinayacu	No	LC	LC
Chiroptera	Phyllostomidae	Dermanura glauca	-2.06838	-78.21531	1750	Complejo Lacustre Sardinayacu	No	LC	LC
Chiroptera	Phyllostomidae	Dermanura glauca	-2.258308	-78.200715	1550	Río Abanico	No	LC	LC
Chiroptera	Phyllostomidae	Desmodus rotundus	-2.08212	-78.15498	1350	Danu	No	LC	LC
Chiroptera	Phyllostomidae	Desmodus rotundus	-2.09632	-78.15745	1420	Río Sardinayacu	No	LC	LC
Chiroptera	Phyllostomidae	Desmodus rotundus	-2.06838	-78.21531	1750	Complejo Lacustre Sardinayacu	No	LC	LC
Chiroptera	Phyllostomidae	Desmodus rotundus	-2.258308	-78.200715	1550	Río Abanico	No	LC	LC
Chiroptera	Phyllostomidae	Enchisthenes hartii	-2.08212	-78.15498	1350	Danu	No	LC	LC
Chiroptera	Phyllostomidae	Enchisthenes hartii	-2.09632	-78.15745	1420	Río Sardinayacu	No	LC	LC
Chiroptera	Phyllostomidae	Enchisthenes hartii	-2.06838	-78.21531	1750	Complejo Lacustre Sardinayacu	No	LC	LC
Chiroptera	Phyllostomidae	Gardnerycteris crenulatum	-2.08212	-78.15498	1350	Danu	No	LC	LC
Chiroptera	Phyllostomidae	Gardnerycteris crenulatum	-2.09632	-78.15745	1420	Río Sardinayacu	No	LC	LC
Chiroptera	Phyllostomidae	Gardnerycteris crenulatum	-2.06838	-78.21531	1750	Complejo Lacustre Sardinayacu	No	LC	LC
Chiroptera	Phyllostomidae	Glyphonycteris sylvestris	-2.09632	-78.15745	1420	Río Sardinayacu	No	LC	VU
Chiroptera	Vespertilionidae	Histiotus cadenai	-2.18477	-78.49645	3400	Atillo	No	NE	LC
Chiroptera	Vespertilionidae	Histiotus cadenai	-1.76010	-78.47935	3850	Cubillines	No	LC	LC
Chiroptera	Vespertilionidae	Histiotus cadenai	-2.272146	-78.590602	3900	Ozogoche	No	LC	LC
Chiroptera	Vespertilionidae	Histiotus humboldti	-2.199531	-78.366561	2300	San Vicente	No	DD	LC
Chiroptera	Vespertilionidae	Histiotus humboldti	-2.258308	-78.200715	1550	Río Abanico	No	DD	LC
Chiroptera	Phyllostomidae	Lophostoma silvicola	-2.08212	-78.15498	1350	Danu	No	LC	LC
Chiroptera	Phyllostomidae	Lophostoma silvicola	-2.09632	-78.15745	1420	Río Sardinayacu	No	LC	LC
Chiroptera	Phyllostomidae	Lophostoma silvicola	-2.06838	-78.21531	1750	Complejo Lacustre Sardinayacu	No	LC	LC
Chiroptera	Phyllostomidae	Mesophylla macconnelli	-2.08212	-78.15498	1350	Danu	No	LC	LC
Chiroptera	Phyllostomidae	Mesophylla macconnelli	-2.09632	-78.15745	1420	Río Sardinayacu	No	LC	LC
Chiroptera	Phyllostomidae	Mesophylla macconnelli	-2.06838	-78.21531	1750	Complejo Lacustre Sardinayacu	No	LC	LC
Chiroptera	Phyllostomidae	Micronycteris hirsuta	-2.08212	-78.15498	1350	Danu	No	LC	LC
Chiroptera	Phyllostomidae	Micronycteris hirsuta	-2.09632	-78.15745	1420	Río Sardinayacu	No	LC	LC
Chiroptera	Phyllostomidae	Micronycteris hirsuta	-2.06838	-78.21531	1750	Complejo Lacustre Sardinayacu	No	LC	LC
Chiroptera	Phyllostomidae	Micronycteris megalotis	-2.08212	-78.15498	1350	Danu	No	LC	LC
Chiroptera	Phyllostomidae	Micronycteris megalotis	-2.09632	-78.15745	1420	Río Sardinayacu	No	LC	LC
Chiroptera	Phyllostomidae	Micronycteris megalotis	-2.06838	-78.21531	1750	Complejo Lacustre Sardinayacu	No	LC	LC
Chiroptera	Phyllostomidae	Micronycteris megalotis	-2.258308	-78.200715	1550	Río Abanico	No	LC	LC
Chiroptera	Phyllostomidae	Micronycteris schmidtorum	-2.08212	-78.15498	1350	Danu	No	LC	DD
Chiroptera	Phyllostomidae	Micronycteris schmidtorum	-2.09632	-78.15745	1420	Río Sardinayacu	No	LC	DD
Chiroptera	Phyllostomidae	Micronycteris schmidtorum	-2.06838	-78.21531	1750	Complejo Lacustre Sardinayacu	No	LC	DD
Chiroptera	Molossidae	Molossus bondae	-2.258308	-78.200715	1550	Río Abanico	No	LC	NE
Chiroptera	Molossidae	Molossus molossus	-2.258308	-78.200715	1550	Río Abanico	No	LC	LC
Chiroptera	Vespertilionidae	Myotis keaysi	-2.06838	-78.21531	1750	Complejo Lacustre Sardinayacu	No	LC	LC
Chiroptera	Vespertilionidae	Myotis osculatii	-2.09632	-78.15745	1420	Río Sardinayacu	No	LC	LC
Chiroptera	Vespertilionidae	Myotis riparius	-2.09632	-78.15745	1420	Río Sardinayacu	No	LC	LC
Chiroptera	Vespertilionidae	Neoeptesicus andinus	-2.272146	-78.590602	3900	Ozogoche	No	LC	LC
Chiroptera	Noctilionidae	Noctilio albiventris	-2.06838	-78.21531	1750	Complejo Lacustre Sardinayacu	No	LC	LC
Chiroptera	Noctilionidae	Noctilio albiventris	-1.590000	-78.157778	1150	Llushín	No	LC	LC
Chiroptera	Phyllostomidae	Phylloderma stenops	-2.08212	-78.15498	1350	Danu	No	LC	LC
Chiroptera	Phyllostomidae	Phylloderma stenops	-2.09632	-78.15745	1420	Río Sardinayacu	No	LC	LC
Chiroptera	Phyllostomidae	Phylloderma stenops	-2.06838	-78.21531	1750	Complejo Lacustre Sardinayacu	No	LC	LC
Chiroptera	Phyllostomidae	Phyllostomus hastatus	-2.08212	-78.15498	1350	Danu	No	LC	LC
Chiroptera	Phyllostomidae	Phyllostomus hastatus	-2.09632	-78.15745	1420	Río Sardinayacu	No	LC	LC
Chiroptera	Phyllostomidae	Phyllostomus hastatus	-2.06838	-78.21531	1750	Complejo Lacustre Sardinayacu	No	LC	LC
Chiroptera	Phyllostomidae	Phyllostomus hastatus	-1.590000	-78.157778	1150	Llushín	No	LC	LC
Chiroptera	Phyllostomidae	Platyrrhinus brachycephalus	-2.08212	-78.15498	1350	Danu	No	LC	LC
Chiroptera	Phyllostomidae	Platyrrhinus brachycephalus	-2.09632	-78.15745	1420	Río Sardinayacu	No	LC	LC
Chiroptera	Phyllostomidae	Platyrrhinus brachycephalus	-2.06838	-78.21531	1750	Complejo Lacustre Sardinayacu	No	LC	LC
Chiroptera	Phyllostomidae	Platyrrhinus helleri	-2.08212	-78.15498	1350	Danu	No	LC	VU
Chiroptera	Phyllostomidae	Platyrrhinus helleri	-2.09632	-78.15745	1420	Río Sardinayacu	No	LC	VU
Chiroptera	Phyllostomidae	Platyrrhinus helleri	-2.06838	-78.21531	1750	Complejo Lacustre Sardinayacu	No	LC	VU
Chiroptera	Phyllostomidae	Platyrrhinus infuscus	-2.08212	-78.15498	1350	Danu	No	LC	LC
Chiroptera	Phyllostomidae	Platyrrhinus infuscus	-2.09632	-78.15745	1420	Río Sardinayacu	No	LC	LC
Chiroptera	Phyllostomidae	Platyrrhinus infuscus	-2.06838	-78.21531	1750	Complejo Lacustre Sardinayacu	No	LC	LC
Chiroptera	Phyllostomidae	Platyrrhinus ismaeli	-2.09632	-78.15745	1420	Río Sardinayacu	No	NT	LC
Chiroptera	Phyllostomidae	Rhinophylla pumilio	-2.08212	-78.15498	1350	Danu	No	LC	LC
Chiroptera	Phyllostomidae	Rhinophylla pumilio	-2.09632	-78.15745	1420	Río Sardinayacu	No	LC	LC
Chiroptera	Phyllostomidae	Rhinophylla pumilio	-2.06838	-78.21531	1750	Complejo Lacustre Sardinayacu	No	LC	LC
Chiroptera	Phyllostomidae	Rhinophylla pumilio	-1.590000	-78.157778	1150	Llushín	No	LC	LC
Chiroptera	Emballonuridae	Saccopteryx bilineata	-1.590000	-78.157778	1150	Llushín	No	LC	LC
Chiroptera	Phyllostomidae	Sturnira bidens	-2.09632	-78.15745	1420	Río Sardinayacu	No	LC	LC
Chiroptera	Phyllostomidae	Sturnira bidens	-2.18477	-78.49645	3400	Atillo	No	LC	LC
Chiroptera	Phyllostomidae	Sturnira bogotensis	-2.09632	-78.15745	1420	Río Sardinayacu	No	LC	LC
Chiroptera	Phyllostomidae	Sturnira bogotensis	-2.18477	-78.49645	3400	Atillo	No	LC	LC
Chiroptera	Phyllostomidae	Sturnira erythromos	-2.09632	-78.15745	1420	Río Sardinayacu	No	LC	LC
Chiroptera	Phyllostomidae	Sturnira erythromos	-2.23580	-78.44782	2830	Tinguichaca	No	LC	LC
Chiroptera	Phyllostomidae	Sturnira erythromos	-2.199531	-78.366561	2300	San Vicente	No	LC	LC
Chiroptera	Phyllostomidae	Sturnira erythromos	-2.18477	-78.49645	3400	Atillo	No	LC	LC
Chiroptera	Phyllostomidae	Sturnira erythromos	-2.272146	-78.590602	3900	Ozogoche	No	LC	LC
Chiroptera	Phyllostomidae	Sturnira giannae	-2.08212	-78.15498	1350	Danu	No	NE	LC
Chiroptera	Phyllostomidae	Sturnira giannae	-2.09632	-78.15745	1420	Río Sardinayacu	No	NE	LC
Chiroptera	Phyllostomidae	Sturnira giannae	-2.06838	-78.21531	1750	Complejo Lacustre Sardinayacu	No	NE	LC
Chiroptera	Phyllostomidae	Sturnira magna	-2.08212	-78.15498	1350	Danu	No	LC	LC
Chiroptera	Phyllostomidae	Sturnira magna	-2.09632	-78.15745	1420	Río Sardinayacu	No	LC	LC
Chiroptera	Phyllostomidae	Sturnira oporaphilum	-2.09632	-78.15745	1420	Río Sardinayacu	No	LC	LC
Chiroptera	Phyllostomidae	Sturnira tildae	-1.590000	-78.157778	1150	Llushín	No	LC	LC
Chiroptera	Phyllostomidae	Tonatia maresi	-2.08212	-78.15498	1350	Danu	No	NE	LC
Chiroptera	Phyllostomidae	Tonatia maresi	-2.09632	-78.15745	1420	Río Sardinayacu	No	NE	LC
Chiroptera	Phyllostomidae	Tonatia maresi	-1.590000	-78.157778	1150	Llushín	No	NE	LC
Chiroptera	Phyllostomidae	Trachops cirrhosus	-2.08212	-78.15498	1350	Danu	No	LC	LC
Chiroptera	Phyllostomidae	Trachops cirrhosus	-2.09632	-78.15745	1420	Río Sardinayacu	No	LC	LC
Chiroptera	Phyllostomidae	Vampyressa melissa	-2.09632	-78.15745	1420	Río Sardinayacu	No	VU	LC
Chiroptera	Phyllostomidae	Vampyressa thyone	-2.08212	-78.15498	1350	Danu	No	LC	LC
Chiroptera	Phyllostomidae	Vampyressa thyone	-2.09632	-78.15745	1420	Río Sardinayacu	No	LC	LC
Chiroptera	Phyllostomidae	Vampyressa thyone	-2.258308	-78.200715	1550	Río Abanico	No	LC	LC
Cingulata	Dasypodidae	Cabassous unicinctus	-2.09632	-78.15745	1420	Río Sardinayacu	No	LC	LC
Cingulata	Dasypodidae	Cabassous unicinctus	-1.510119	-78.122500	1170	Chawalyacu	No	LC	LC
Cingulata	Dasypodidae	Cabassous unicinctus	-1.590000	-78.157778	1150	Llushín	No	LC	LC
Cingulata	Dasypodidae	Cabassous unicinctus	-2.258308	-78.200715	1550	Río Abanico	No	LC	LC
Cingulata	Dasypodidae	Dasypus novemcinctus	-2.630547	-78.400806	1400	La Libertad	No	LC	LC
Cingulata	Dasypodidae	Dasypus novemcinctus	-2.11695	-78.16757	1330	Río Upano	No	LC	LC
Cingulata	Dasypodidae	Dasypus novemcinctus	-2.08212	-78.15498	1350	Danu	No	LC	LC
Cingulata	Dasypodidae	Dasypus novemcinctus	-2.09632	-78.15745	1420	Río Sardinayacu	No	LC	LC
Cingulata	Dasypodidae	Dasypus novemcinctus	-2.06838	-78.21531	1750	Complejo Lacustre Sardinayacu	No	LC	LC
Cingulata	Dasypodidae	Dasypus novemcinctus	-1.510119	-78.122500	1170	Chawalyacu	No	LC	LC
Cingulata	Dasypodidae	Dasypus novemcinctus	-1.590000	-78.157778	1150	Llushín	No	LC	LC
Cingulata	Dasypodidae	Dasypus novemcinctus	-2.182357	-78.201280	1770	Cañayacu	No	LC	LC
Cingulata	Dasypodidae	Dasypus novemcinctus	-2.258308	-78.200715	1550	Río Abanico	No	LC	LC
Cingulata	Dasypodidae	Dasypus pastasae	-1.510119	-78.122500	1170	Chawalyacu	No	Ne	DD
Cingulata	Dasypodidae	Priodontes maximus	-2.08212	-78.15498	1350	Danu	No	VU	VU
Cingulata	Dasypodidae	Priodontes maximus	-1.510119	-78.122500	1170	Chawalyacu	No	VU	VU
Cingulata	Dasypodidae	Priodontes maximus	-1.590000	-78.157778	1150	Llushín	No	VU	VU
Didelphimorphia	Didelphidae	Caluromys lanatus	-2.08212	-78.15498	1350	Danu	No	LC	LC
Didelphimorphia	Didelphidae	Caluromys lanatus	-2.06838	-78.21531	1750	Complejo Lacustre Sardinayacu	No	LC	LC
Didelphimorphia	Didelphidae	Caluromys lanatus	-1.510119	-78.122500	1170	Chawalyacu	No	LC	LC
Didelphimorphia	Didelphidae	Chironectes minimus	-2.08212	-78.15498	1350	Danu	No	LC	LC
Didelphimorphia	Didelphidae	Chironectes minimus	-2.09632	-78.15745	1420	Río Sardinayacu	No	LC	LC
Didelphimorphia	Didelphidae	Chironectes minimus	-2.06838	-78.21531	1750	Complejo Lacustre Sardinayacu	No	LC	LC
Didelphimorphia	Didelphidae	Chironectes minimus	-1.510119	-78.122500	1170	Chawalyacu	No	LC	LC
Didelphimorphia	Didelphidae	Chironectes minimus	-1.590000	-78.157778	1150	Llushín	No	LC	LC
Didelphimorphia	Didelphidae	Didelphis marsupialis	-2.630547	-78.400806	1400	La Libertad	No	LC	LC
Didelphimorphia	Didelphidae	Didelphis marsupialis	-2.11695	-78.16757	1330	Río Upano	No	LC	LC
Didelphimorphia	Didelphidae	Didelphis marsupialis	-2.08212	-78.15498	1350	Danu	No	LC	LC
Didelphimorphia	Didelphidae	Didelphis marsupialis	-2.09632	-78.15745	1420	Río Sardinayacu	No	LC	LC
Didelphimorphia	Didelphidae	Didelphis marsupialis	-2.06838	-78.21531	1750	Complejo Lacustre Sardinayacu	No	LC	LC
Didelphimorphia	Didelphidae	Didelphis marsupialis	-1.510119	-78.122500	1170	Chawalyacu	No	LC	LC
Didelphimorphia	Didelphidae	Didelphis marsupialis	-1.590000	-78.157778	1150	Llushín	No	LC	LC
Didelphimorphia	Didelphidae	Didelphis marsupialis	-2.182357	-78.201280	1770	Cañayacu	No	LC	LC
Didelphimorphia	Didelphidae	Didelphis marsupialis	-2.258308	-78.200715	1550	Río Abanico	No	LC	LC
Didelphimorphia	Didelphidae	Didelphis pernigra	-2.38895	-78.30178	2400	Guabisai	No	LC	LC
Didelphimorphia	Didelphidae	Didelphis pernigra	-2.23580	-78.44782	2830	Tinguichaca	No	LC	LC
Didelphimorphia	Didelphidae	Didelphis pernigra	-2.199531	-78.366561	2300	San Vicente	No	LC	LC
Didelphimorphia	Didelphidae	Didelphis pernigra	-2.18477	-78.49645	3400	Atillo	No	LC	LC
Didelphimorphia	Didelphidae	Didelphis pernigra	-1.76010	-78.47935	3850	Cubillines	No	LC	LC
Didelphimorphia	Didelphidae	Didelphis pernigra	-1.67159	-78.43523	4100	El Altar	No	LC	LC
Didelphimorphia	Didelphidae	Didelphis pernigra	-1.94980	-78.49890	3550	Culebrillas	No	LC	LC
Didelphimorphia	Didelphidae	Didelphis pernigra	-1.44965	-78.44250	3800	Refugio de Tungurahua	No	LC	LC
Didelphimorphia	Didelphidae	Didelphis pernigra	-2.272146	-78.590602	3900	Ozogoche	No	LC	LC
Didelphimorphia	Didelphidae	Marmosa rubra	-2.08212	-78.15498	1350	Danu	No	DD	LC
Didelphimorphia	Didelphidae	Marmosa waterhousei	-2.08212	-78.15498	1350	Danu	No	NE	LC
Didelphimorphia	Didelphidae	Marmosa waterhousei	-1.510119	-78.122500	1170	Chawalyacu	No	NE	LC
Didelphimorphia	Didelphidae	Marmosops caucae	-2.08212	-78.15498	1350	Danu	No	LC	LC
Didelphimorphia	Didelphidae	Marmosops caucae	-1.510119	-78.122500	1170	Chawalyacu	No	LC	LC
Didelphimorphia	Didelphidae	Marmosops noctivagus	-1.510119	-78.122500	1170	Chawalyacu	No	LC	DD
Didelphimorphia	Didelphidae	Marmosops noctivagus	-1.590000	-78.157778	1150	Llushín	No	LC	DD
Didelphimorphia	Didelphidae	Marmosops noctivagus	-2.258308	-78.200715	1550	Río Abanico	No	LC	DD
Didelphimorphia	Didelphidae	Metachirus myosuros	-2.09632	-78.15745	1420	Río Sardinayacu	No	NE	LC
Didelphimorphia	Didelphidae	Metachirus myosuros	-1.510119	-78.122500	1170	Chawalyacu	No	NE	LC
Didelphimorphia	Didelphidae	Metachirus myosuros	-2.258308	-78.200715	1550	Río Abanico	No	NE	LC
Didelphimorphia	Didelphidae	Monodelphis adusta	-1.510119	-78.122500	1170	Chawalyacu	No	LC	DD
Didelphimorphia	Didelphidae	Philander andersoni	-1.510119	-78.122500	1170	Chawalyacu	No	LC	LC
Didelphimorphia	Didelphidae	Philander andersoni	-2.258308	-78.200715	1550	Río Abanico	No	LC	LC
Eulipotyphla	Soricidae	Cryptotis montivagus	-2.18477	-78.49645	3400	Atillo	Si	LC	NT
Eulipotyphla	Soricidae	Cryptotis montivagus	-1.76010	-78.47935	3850	Cubillines	Si	LC	NT
Eulipotyphla	Soricidae	Cryptotis montivagus	-1.67159	-78.43523	4100	El Altar	Si	LC	NT
Eulipotyphla	Soricidae	Cryptotis montivagus	-1.94980	-78.49890	3550	Culebrillas	Si	LC	NT
Eulipotyphla	Soricidae	Cryptotis montivagus	-1.44965	-78.44250	3800	Refugio de Tungurahua	Si	LC	NT
Eulipotyphla	Soricidae	Cryptotis montivagus	-2.272146	-78.590602	3900	Ozogoche	Si	LC	NT
Lagomorpha	Leporidae	Sylvilagus andinus	-2.18477	-78.49645	3400	Atillo	No	DD	NT
Lagomorpha	Leporidae	Sylvilagus andinus	-1.76010	-78.47935	3850	Cubillines	No	DD	NT
Lagomorpha	Leporidae	Sylvilagus andinus	-1.67159	-78.43523	4100	El Altar	No	DD	NT
Lagomorpha	Leporidae	Sylvilagus andinus	-1.94980	-78.49890	3550	Culebrillas	No	DD	NT
Lagomorpha	Leporidae	Sylvilagus andinus	-1.44965	-78.44250	3800	Refugio de Tungurahua	No	DD	NT
Lagomorpha	Leporidae	Sylvilagus andinus	-2.272146	-78.590602	3900	Ozogoche	No	DD	NT
Lagomorpha	Leporidae	Sylvilagus defilippi	-1.510119	-78.122500	1170	Chawalyacu	No	NE	LC
Lagomorpha	Leporidae	Sylvilagus defilippi	-1.590000	-78.157778	1150	Llushín	No	NE	LC
Lagomorpha	Leporidae	Sylvilagus defilippi	-2.258308	-78.200715	1550	Río Abanico	No	NE	LC
Paucituberculata	Caenolestidae	Caenolestes fuliginosus	-2.18477	-78.49645	3400	Atillo	Si	LC	LC
Paucituberculata	Caenolestidae	Caenolestes fuliginosus	-1.76010	-78.47935	3850	Cubillines	Si	LC	LC
Paucituberculata	Caenolestidae	Caenolestes fuliginosus	-1.67159	-78.43523	4100	El Altar	Si	LC	LC
Paucituberculata	Caenolestidae	Caenolestes fuliginosus	-1.94980	-78.49890	3550	Culebrillas	Si	LC	LC
Paucituberculata	Caenolestidae	Caenolestes fuliginosus	-1.44965	-78.44250	3800	Refugio de Tungurahua	Si	LC	LC
Paucituberculata	Caenolestidae	Caenolestes fuliginosus	-2.272146	-78.590602	3900	Ozogoche	Si	LC	LC
Paucituberculata	Caenolestidae	Caenolestes sangay	-2.23580	-78.44782	2830	Tinguichaca	Si	VU	NT
Paucituberculata	Caenolestidae	Caenolestes sangay	-2.199531	-78.366561	2300	San Vicente	Si	VU	NT
Paucituberculata	Caenolestidae	Caenolestes sangay	-2.18477	-78.49645	3400	Atillo	Si	VU	NT
Paucituberculata	Caenolestidae	Caenolestes sp.	-2.199531	-78.366561	2300	San Vicente		NE	NE
Perissodactyla	Tapiridae	Tapirus pinchaque	-2.23580	-78.44782	2830	Tinguichaca	No	EN	CR
Perissodactyla	Tapiridae	Tapirus pinchaque	-2.199531	-78.366561	2300	San Vicente	No	EN	CR
Perissodactyla	Tapiridae	Tapirus pinchaque	-1.94980	-78.49890	3550	Culebrillas	No	EN	CR
Perissodactyla	Tapiridae	Tapirus pinchaque	-2.258308	-78.200715	1550	Río Abanico	No	EN	CR
Perissodactyla	Tapiridae	Tapirus pinchaque	-2.272146	-78.590602	3900	Ozogoche	No	EN	CR
Perissodactyla	Tapiridae	Tapirus terrestris	-2.630547	-78.400806	1400	La Libertad	No	VU	EN
Perissodactyla	Tapiridae	Tapirus terrestris	-2.08212	-78.15498	1350	Danu	No	VU	EN
Perissodactyla	Tapiridae	Tapirus terrestris	-2.09632	-78.15745	1420	Río Sardinayacu	No	VU	EN
Perissodactyla	Tapiridae	Tapirus terrestris	-2.06838	-78.21531	1750	Complejo Lacustre Sardinayacu	No	VU	EN
Perissodactyla	Tapiridae	Tapirus terrestris	-1.510119	-78.122500	1170	Chawalyacu	No	VU	EN
Perissodactyla	Tapiridae	Tapirus terrestris	-1.590000	-78.157778	1150	Llushín	No	VU	EN
Pilosa	Bradypodidae	Bradypus variegatus	-2.630547	-78.400806	1400	La Libertad	No	LC	LC
Pilosa	Bradypodidae	Bradypus variegatus	-2.11695	-78.16757	1330	Río Upano	No	LC	LC
Pilosa	Bradypodidae	Bradypus variegatus	-1.510119	-78.122500	1170	Chawalyacu	No	LC	LC
Pilosa	Bradypodidae	Bradypus variegatus	-1.590000	-78.157778	1150	Llushín	No	LC	LC
Pilosa	Megalonychidae	Choloepus didactylus	-2.630547	-78.400806	1400	La Libertad	No	LC	LC
Pilosa	Megalonychidae	Choloepus didactylus	-2.11695	-78.16757	1330	Río Upano	No	LC	LC
Pilosa	Megalonychidae	Choloepus didactylus	-1.510119	-78.122500	1170	Chawalyacu	No	LC	LC
Pilosa	Megalonychidae	Choloepus didactylus	-1.590000	-78.157778	1150	Llushín	No	LC	LC
Pilosa	Megalonychidae	Choloepus didactylus	-2.258308	-78.200715	1550	Río Abanico	No	LC	LC
Pilosa	Cyclopedidae	Cyclopes ida	-2.11695	-78.16757	1330	Río Upano	No	DD	LC
Pilosa	Myrmecophagidae	Myrmecophaga tridactyla	-2.06838	-78.21531	1750	Complejo Lacustre Sardinayacu	No	VU	VU
Pilosa	Myrmecophagidae	Myrmecophaga tridactyla	-1.510119	-78.122500	1170	Chawalyacu	No	VU	VU
Pilosa	Myrmecophagidae	Myrmecophaga tridactyla	-1.590000	-78.157778	1150	Llushín	No	VU	VU
Pilosa	Myrmecophagidae	Tamandua tetradactyla	-2.630547	-78.400806	1400	La Libertad	No	LC	LC
Pilosa	Myrmecophagidae	Tamandua tetradactyla	-2.11695	-78.16757	1330	Río Upano	No	LC	LC
Pilosa	Myrmecophagidae	Tamandua tetradactyla	-2.08212	-78.15498	1350	Danu	No	LC	LC
Pilosa	Myrmecophagidae	Tamandua tetradactyla	-2.09632	-78.15745	1420	Río Sardinayacu	No	LC	LC
Pilosa	Myrmecophagidae	Tamandua tetradactyla	-2.06838	-78.21531	1750	Complejo Lacustre Sardinayacu	No	LC	LC
Pilosa	Myrmecophagidae	Tamandua tetradactyla	-1.510119	-78.122500	1170	Chawalyacu	No	LC	LC
Pilosa	Myrmecophagidae	Tamandua tetradactyla	-1.590000	-78.157778	1150	Llushín	No	LC	LC
Pilosa	Myrmecophagidae	Tamandua tetradactyla	-2.258308	-78.200715	1550	Río Abanico	No	LC	LC
Primates	Atelidae	Alouatta seniculus	-2.08212	-78.15498	1350	Danu	No	LC	VU
Primates	Atelidae	Alouatta seniculus	-2.06838	-78.21531	1750	Complejo Lacustre Sardinayacu	No	LC	VU
Primates	Atelidae	Alouatta seniculus	-1.510119	-78.122500	1170	Chawalyacu	No	LC	VU
Primates	Atelidae	Alouatta seniculus	-1.590000	-78.157778	1150	Llushín	No	LC	VU
Primates	Atelidae	Alouatta seniculus	-2.258308	-78.200715	1550	Río Abanico	No	LC	VU
Primates	Aotidae	Aotus lemurinus	-1.510119	-78.122500	1170	Chawalyacu	No	VU	EN
Primates	Aotidae	Aotus lemurinus	-1.590000	-78.157778	1150	Llushín	No	VU	EN
Primates	Aotidae	Aotus lemurinus	-2.258308	-78.200715	1550	Río Abanico	No	VU	EN
Primates	Aotidae	Aotus vociferans	-2.630547	-78.400806	1400	La Libertad	No	LC	VU
Primates	Aotidae	Aotus vociferans	-2.11695	-78.16757	1330	Río Upano	No	LC	VU
Primates	Aotidae	Aotus vociferans	-2.08212	-78.15498	1350	Danu	No	LC	VU
Primates	Aotidae	Aotus vociferans	-2.09632	-78.15745	1420	Río Sardinayacu	No	LC	VU
Primates	Aotidae	Aotus vociferans	-2.06838	-78.21531	1750	Complejo Lacustre Sardinayacu	No	LC	VU
Primates	Atelidae	Ateles belzebuth	-1.510119	-78.122500	1170	Chawalyacu	No	EN	CR
Primates	Cebidae	Cebus yuracus	-2.630547	-78.400806	1400	La Libertad	No	NT	VU
Primates	Cebidae	Cebus yuracus	-2.09632	-78.15745	1420	Río Sardinayacu	No	NT	VU
Primates	Cebidae	Cebus yuracus	-2.06838	-78.21531	1750	Complejo Lacustre Sardinayacu	No	NT	VU
Primates	Cebidae	Cebus yuracus	-1.510119	-78.122500	1170	Chawalyacu	No	NT	VU
Primates	Atelidae	Lagothrix lagotricha	-2.08212	-78.15498	1350	Danu	No	EN	EN
Primates	Atelidae	Lagothrix lagotricha	-2.06838	-78.21531	1750	Complejo Lacustre Sardinayacu	No	EN	EN
Primates	Atelidae	Lagothrix lagotricha	-1.510119	-78.122500	1170	Chawalyacu	No	EN	EN
Primates	Callitrichidae	Saguinus lagonotus	-2.08212	-78.15498	1350	Danu	No	NE	NT
Primates	Callitrichidae	Saguinus lagonotus	-1.510119	-78.122500	1170	Chawalyacu	No	NE	NT
Primates	Cebidae	Saimiri macrodon	-2.630547	-78.400806	1400	La Libertad	No	NE	VU
Primates	Cebidae	Saimiri macrodon	-2.09632	-78.15745	1420	Río Sardinayacu	No	NE	VU
Primates	Cebidae	Saimiri macrodon	-2.06838	-78.21531	1750	Complejo Lacustre Sardinayacu	No	NE	VU
Primates	Cebidae	Saimiri macrodon	-1.510119	-78.122500	1170	Chawalyacu	No	NE	VU
Primates	Cebidae	Saimiri macrodon	-1.590000	-78.157778	1150	Llushín	No	NE	VU
Rodentia	Cricetidae	Akodon mollis	-2.23580	-78.44782	2830	Tinguichaca	No	LC	LC
Rodentia	Cricetidae	Akodon mollis	-2.18477	-78.49645	3400	Atillo	No	LC	LC
Rodentia	Cricetidae	Akodon mollis	-1.76010	-78.47935	3850	Cubillines	No	LC	LC
Rodentia	Cricetidae	Akodon mollis	-1.67159	-78.43523	4100	El Altar	No	LC	LC
Rodentia	Cricetidae	Akodon mollis	-1.94980	-78.49890	3550	Culebrillas	No	LC	LC
Rodentia	Cricetidae	Akodon mollis	-1.44965	-78.44250	3800	Refugio de Tungurahua	No	LC	LC
Rodentia	Cricetidae	Akodon mollis	-2.272146	-78.590602	3900	Ozogoche	No	LC	LC
Rodentia	Caviidae	Cavia patzelti	-2.18477	-78.49645	3400	Atillo	Si	DD	VU
Rodentia	Caviidae	Cavia patzelti	-2.272146	-78.590602	3900	Ozogoche	Si	DD	VU
Rodentia	Caviidae	Cavia porcellus	-2.18477	-78.49645	3400	Atillo	No	NE	LC
Rodentia	Cricetidae	Chilomys percequilloi	-2.06838	-78.21531	1750	Complejo Lacustre Sardinayacu	Si	NE	NE
Rodentia	Cricetidae	Chilomys sp.	-2.23580	-78.44782	2830	Tinguichaca		NE	NE
Rodentia	Erethizontidae	Coendou longicaudatus	-2.630547	-78.400806	1400	La Libertad	No	NE	LC
Rodentia	Erethizontidae	Coendou longicaudatus	-2.11695	-78.16757	1330	Río Upano	No	NE	LC
Rodentia	Erethizontidae	Coendou longicaudatus	-1.510119	-78.122500	1170	Chawalyacu	No	NE	LC
Rodentia	Erethizontidae	Coendou longicaudatus	-1.590000	-78.157778	1150	Llushín	No	NE	LC
Rodentia	Erethizontidae	Coendou rufescens	-2.18477	-78.49645	3400	Atillo	No	LC	NT
Rodentia	Erethizontidae	Coendou rufescens	-2.272146	-78.590602	3900	Ozogoche	No	LC	NT
Rodentia	Erethizontidae	Coendou sangay	-2.38895	-78.30178	2400	Guabisai	Si	NE	NE
Rodentia	Cuniculidae	Cuniculus paca	-2.630547	-78.400806	1400	La Libertad	No	LC	NT
Rodentia	Cuniculidae	Cuniculus paca	-2.11695	-78.16757	1330	Río Upano	No	LC	NT
Rodentia	Cuniculidae	Cuniculus paca	-2.08212	-78.15498	1350	Danu	No	LC	NT
Rodentia	Cuniculidae	Cuniculus paca	-2.09632	-78.15745	1420	Río Sardinayacu	No	LC	NT
Rodentia	Cuniculidae	Cuniculus paca	-2.06838	-78.21531	1750	Complejo Lacustre Sardinayacu	No	LC	NT
Rodentia	Cuniculidae	Cuniculus paca	-1.510119	-78.122500	1170	Chawalyacu	No	LC	NT
Rodentia	Cuniculidae	Cuniculus paca	-1.590000	-78.157778	1150	Llushín	No	LC	NT
Rodentia	Cuniculidae	Cuniculus paca	-2.182357	-78.201280	1770	Cañayacu	No	LC	NT
Rodentia	Cuniculidae	Cuniculus paca	-2.258308	-78.200715	1550	Río Abanico	No	LC	NT
Rodentia	Cuniculidae	Cuniculus taczanowskii	-2.199531	-78.366561	2300	San Vicente	No	NT	VU
Rodentia	Cuniculidae	Cuniculus taczanowskii	-2.18477	-78.49645	3400	Atillo	No	NT	VU
Rodentia	Cuniculidae	Cuniculus taczanowskii	-1.76010	-78.47935	3850	Cubillines	No	NT	VU
Rodentia	Cuniculidae	Cuniculus taczanowskii	-2.272146	-78.590602	3900	Ozogoche	No	NT	VU
Rodentia	Cuniculidae	Cuniculus taczanowskii	-2.23580	-78.44782	2830	Tinguichaca	No	NT	VU
Rodentia	Echimyidae	Dactylomys dactylinus	-2.08212	-78.15498	1350	Danu	No	LC	LC
Rodentia	Cricetidae	Daptomys peruviensis	-1.510119	-78.122500	1170	Chawalyacu	No	LC	DD
Rodentia	Dasyproctidae	Dasyprocta fuliginosa	-2.630547	-78.400806	1400	La Libertad	No	LC	LC
Rodentia	Dasyproctidae	Dasyprocta fuliginosa	-2.11695	-78.16757	1330	Río Upano	No	LC	LC
Rodentia	Dasyproctidae	Dasyprocta fuliginosa	-2.08212	-78.15498	1350	Danu	No	LC	LC
Rodentia	Dasyproctidae	Dasyprocta fuliginosa	-2.09632	-78.15745	1420	Río Sardinayacu	No	LC	LC
Rodentia	Dasyproctidae	Dasyprocta fuliginosa	-2.06838	-78.21531	1750	Complejo Lacustre Sardinayacu	No	LC	LC
Rodentia	Dasyproctidae	Dasyprocta fuliginosa	-1.510119	-78.122500	1170	Chawalyacu	No	LC	LC
Rodentia	Dasyproctidae	Dasyprocta fuliginosa	-1.590000	-78.157778	1150	Llushín	No	LC	LC
Rodentia	Dasyproctidae	Dasyprocta fuliginosa	-2.258308	-78.200715	1550	Río Abanico	No	LC	LC
Rodentia	Dinomyidae	Dinomys branickii	-2.06838	-78.21531	1750	Complejo Lacustre Sardinayacu	No	LC	EN
Rodentia	Echimyidae	Echimys saturnus	-2.08212	-78.15498	1350	Danu	No	DD	LC
Rodentia	Cricetidae	Euryoryzomys macconnelli	-1.510119	-78.122500	1170	Chawalyacu	No	LC	LC
Rodentia	Sciuridae	Hadrosciurus igniventris	-2.08212	-78.15498	1350	Danu	No	LC	LC
Rodentia	Sciuridae	Hadrosciurus igniventris	-2.09632	-78.15745	1420	Río Sardinayacu	No	LC	LC
Rodentia	Sciuridae	Hadrosciurus igniventris	-1.510119	-78.122500	1170	Chawalyacu	No	LC	LC
Rodentia	Sciuridae	Hadrosciurus igniventris	-1.590000	-78.157778	1150	Llushín	No	LC	LC
Rodentia	Sciuridae	Hadrosciurus igniventris	-2.258308	-78.200715	1550	Río Abanico	No	LC	LC
Rodentia	Cricetidae	Hylaeamys perenensis	-2.08212	-78.15498	1350	Danu	No	LC	LC
Rodentia	Cricetidae	Hylaeamys perenensis	-2.09632	-78.15745	1420	Río Sardinayacu	No	LC	LC
Rodentia	Cricetidae	Hylaeamys perenensis	-2.06838	-78.21531	1750	Complejo Lacustre Sardinayacu	No	LC	LC
Rodentia	Cricetidae	Hylaeamys perenensis	-1.510119	-78.122500	1170	Chawalyacu	No	LC	LC
Rodentia	Cricetidae	Hylaeamys tatei	-2.06838	-78.21531	1750	Complejo Lacustre Sardinayacu	Si	DD	VU
Rodentia	Cricetidae	Hylaeamys yunganus	-2.08212	-78.15498	1350	Danu	No	LC	LC
Rodentia	Cricetidae	Hylaeamys yunganus	-2.09632	-78.15745	1420	Río Sardinayacu	No	LC	LC
Rodentia	Cricetidae	Hylaeamys yunganus	-2.06838	-78.21531	1750	Complejo Lacustre Sardinayacu	No	LC	LC
Rodentia	Cricetidae	Hylaeamys yunganus	-1.510119	-78.122500	1170	Chawalyacu	No	LC	LC
Rodentia	Cricetidae	Ichthyomys orientalis	-2.08212	-78.15498	1350	Danu	Si	NE	LC
Rodentia	Echimyidae	Mesomys hispidus	-1.510119	-78.122500	1170	Chawalyacu	No	LC	LC
Rodentia	Cricetidae	Microryzomys altissimus	-2.23580	-78.44782	2830	Tinguichaca	No	LC	LC
Rodentia	Cricetidae	Microryzomys altissimus	-2.199531	-78.366561	2300	San Vicente	No	LC	LC
Rodentia	Cricetidae	Microryzomys altissimus	-2.18477	-78.49645	3400	Atillo	No	LC	LC
Rodentia	Cricetidae	Microryzomys altissimus	-1.76010	-78.47935	3850	Cubillines	No	LC	LC
Rodentia	Cricetidae	Microryzomys altissimus	-1.67159	-78.43523	4100	El Altar	No	LC	LC
Rodentia	Cricetidae	Microryzomys altissimus	-1.94980	-78.49890	3550	Culebrillas	No	LC	LC
Rodentia	Cricetidae	Microryzomys altissimus	-1.44965	-78.44250	3800	Refugio de Tungurahua	No	LC	LC
Rodentia	Cricetidae	Microryzomys minutus	-2.23580	-78.44782	2830	Tinguichaca	No	LC	LC
Rodentia	Cricetidae	Microryzomys minutus	-2.199531	-78.366561	2300	San Vicente	No	LC	LC
Rodentia	Cricetidae	Microryzomys minutus	-2.18477	-78.49645	3400	Atillo	No	LC	LC
Rodentia	Cricetidae	Microryzomys minutus	-1.76010	-78.47935	3850	Cubillines	No	LC	LC
Rodentia	Cricetidae	Microryzomys minutus	-1.67159	-78.43523	4100	El Altar	No	LC	LC
Rodentia	Cricetidae	Microryzomys minutus	-1.94980	-78.49890	3550	Culebrillas	No	LC	LC
Rodentia	Cricetidae	Microryzomys minutus	-1.44965	-78.44250	3800	Refugio de Tungurahua	No	LC	LC
Rodentia	Sciuridae	Microsciurus flaviventer	-2.630547	-78.400806	1400	La Libertad	No	LC	LC
Rodentia	Sciuridae	Microsciurus flaviventer	-2.11695	-78.16757	1330	Río Upano	No	LC	LC
Rodentia	Sciuridae	Microsciurus flaviventer	-2.08212	-78.15498	1350	Danu	No	LC	LC
Rodentia	Sciuridae	Microsciurus flaviventer	-2.09632	-78.15745	1420	Río Sardinayacu	No	LC	LC
Rodentia	Sciuridae	Microsciurus flaviventer	-2.06838	-78.21531	1750	Complejo Lacustre Sardinayacu	No	LC	LC
Rodentia	Sciuridae	Microsciurus flaviventer	-1.510119	-78.122500	1170	Chawalyacu	No	LC	LC
Rodentia	Sciuridae	Microsciurus flaviventer	-1.590000	-78.157778	1150	Llushín	No	LC	LC
Rodentia	Dasyproctidae	Myoprocta pratti	-1.510119	-78.122500	1170	Chawalyacu	No	LC	LC
Rodentia	Dasyproctidae	Myoprocta pratti	-1.590000	-78.157778	1150	Llushín	No	LC	LC
Rodentia	Cricetidae	Neacomys carceleni	-2.08212	-78.15498	1350	Danu	No	NE	LC
Rodentia	Cricetidae	Neacomys carceleni	-1.510119	-78.122500	1170	Chawalyacu	No	NE	LC
Rodentia	Cricetidae	Neacomys rosalindae	-1.510119	-78.122500	1170	Chawalyacu	No	NE	LC
Rodentia	Cricetidae	Neacomys rosalindae	-2.09632	-78.15745	1420	Río Sardinayacu	No	NE	LC
Rodentia	Cricetidae	Nectomys apicalis	-1.510119	-78.122500	1170	Chawalyacu	No	LC	LC
Rodentia	Cricetidae	Nephelomys auriventer	-2.06838	-78.21531	1750	Complejo Lacustre Sardinayacu	No	LC	LC
Rodentia	Cricetidae	Nephelomys nimbosus	-2.38895	-78.30178	2400	Guabisai	No	NE	LC
Rodentia	Cricetidae	Nephelomys nimbosus	-2.23580	-78.44782	2830	Tinguichaca	No	NE	LC
Rodentia	Cricetidae	Nephelomys nimbosus	-2.199531	-78.366561	2300	San Vicente	No	NE	LC
Rodentia	Cricetidae	Neusticomys vossi	-2.23580	-78.44782	2830	Tinguichaca	No	NE	NT
Rodentia	Sciuridae	Notosciurus granatensis	-2.630547	-78.400806	1400	La Libertad	No	LC	LC
Rodentia	Sciuridae	Notosciurus granatensis	-2.11695	-78.16757	1330	Río Upano	No	LC	LC
Rodentia	Sciuridae	Notosciurus granatensis	-2.08212	-78.15498	1350	Danu	No	LC	LC
Rodentia	Sciuridae	Notosciurus granatensis	-2.09632	-78.15745	1420	Río Sardinayacu	No	LC	LC
Rodentia	Sciuridae	Notosciurus granatensis	-2.06838	-78.21531	1750	Complejo Lacustre Sardinayacu	No	LC	LC
Rodentia	Sciuridae	Notosciurus granatensis	-1.510119	-78.122500	1170	Chawalyacu	No	LC	LC
Rodentia	Sciuridae	Notosciurus granatensis	-1.590000	-78.157778	1150	Llushín	No	LC	LC
Rodentia	Cricetidae	Oecomys bicolor	-2.630547	-78.400806	1400	La Libertad	No	LC	LC
Rodentia	Cricetidae	Oecomys bicolor	-2.08212	-78.15498	1350	Danu	No	LC	LC
Rodentia	Cricetidae	Oecomys bicolor	-1.510119	-78.122500	1170	Chawalyacu	No	LC	LC
Rodentia	Cricetidae	Oecomys galvez	-2.09632	-78.15745	1420	Río Sardinayacu	No	NE	DD
Rodentia	Cricetidae	Oecomys galvez	-1.510119	-78.122500	1170	Chawalyacu	No	NE	DD
Rodentia	Cricetidae	Oligoryzomys delicatus	-2.06838	-78.21531	1750	Complejo Lacustre Sardinayacu	No	NE	LC
Rodentia	Cricetidae	Oreoryzomys balneator	-2.06838	-78.21531	1750	Complejo Lacustre Sardinayacu	Si	DD	NT
Rodentia	Cricetidae	Oreoryzomys balneator	-2.23580	-78.44782	2830	Tinguichaca	Si	DD	NT
Rodentia	Cricetidae	Phyllotis haggardi	-2.18477	-78.49645	3400	Atillo	Si	LC	LC
Rodentia	Echimyidae	Proechimys quadruplicatus	-1.590000	-78.157778	1150	Llushín	No	NE	LC
Rodentia	Echimyidae	Proechimys simonsi	-1.510119	-78.122500	1170	Chawalyacu	No	LC	LC
Rodentia	Echimyidae	Proechimys simonsi	-2.258308	-78.200715	1550	Río Abanico	No	LC	LC
Rodentia	Muridae	Rattus rattus	-2.06838	-78.21531	1750	Complejo Lacustre Sardinayacu	No	LC	LC
Rodentia	Cricetidae	Rhagomys septentrionalis	-2.11695	-78.16757	1330	Río Upano	Si	NE	EN
Rodentia	Cricetidae	Rhipidomys albujai	-2.09632	-78.15745	1420	Río Sardinayacu	Si	DD	EN
Rodentia	Cricetidae	Rhipidomys albujai	-2.06838	-78.21531	1750	Complejo Lacustre Sardinayacu	Si	DD	EN
Rodentia	Cricetidae	Rhipidomys leucodactylus	-2.09632	-78.15745	1420	Río Sardinayacu	No	LC	LC
Rodentia	Cricetidae	Rhipidomys leucodactylus	-1.510119	-78.122500	1170	Chawalyacu	No	LC	LC
Rodentia	Cricetidae	Scolomys melanops	-2.08212	-78.15498	1350	Danu	No	LC	LC
Rodentia	Cricetidae	Scolomys melanops	-1.590000	-78.157778	1150	Llushín	No	LC	LC
Rodentia	Cricetidae	Scolomys melanops	-1.510119	-78.122500	1170	Chawalyacu	No	LC	LC
Rodentia	Cricetidae	Scolomys ucayalensis	-2.09632	-78.15745	1420	Río Sardinayacu	No	LC	LC
Rodentia	Cricetidae	Thomasomys baeops	-2.23580	-78.44782	2830	Tinguichaca	Si	LC	LC
Rodentia	Cricetidae	Thomasomys baeops	-2.18477	-78.49645	3400	Atillo	Si	LC	LC
Rodentia	Cricetidae	Thomasomys burneoi	-2.23580	-78.44782	2830	Tinguichaca	Si	NE	NE
Rodentia	Cricetidae	Thomasomys burneoi	-2.18477	-78.49645	3400	Atillo	Si	NE	NE
Rodentia	Cricetidae	Thomasomys burneoi	-1.76010	-78.47935	3850	Cubillines	Si	NE	NE
Rodentia	Cricetidae	Thomasomys cinnameus	-2.23580	-78.44782	2830	Tinguichaca	Si	LC	NT
Rodentia	Cricetidae	Thomasomys hudsoni	-2.18477	-78.49645	3400	Atillo	Si	VU	DD
Rodentia	Cricetidae	Thomasomys hudsoni	-1.44965	-78.44250	3800	Refugio de Tungurahua	Si	VU	DD
Rodentia	Cricetidae	Thomasomys paramorum	-1.76010	-78.47935	3850	Cubillines	Si	LC	LC
Rodentia	Cricetidae	Thomasomys paramorum	-1.67159	-78.43523	4100	El Altar	Si	LC	LC
Rodentia	Cricetidae	Thomasomys paramorum	-2.272146	-78.590602	3900	Ozogoche	Si	LC	LC
Rodentia	Cricetidae	Thomasomys salazari	-2.38895	-78.30178	2400	Guabisai	Si	NE	NT
Rodentia	Cricetidae	Thomasomys salazari	-2.23580	-78.44782	2830	Tinguichaca	Si	NE	NT
Rodentia	Cricetidae	Thomasomys salazari	-2.18477	-78.49645	3400	Atillo	Si	NE	NT
Rodentia	Cricetidae	Thomasomys sp. Tinguichaca	-2.23580	-78.44782	2830	Tinguichaca		NE	NT
Rodentia	Cricetidae	Thomasomys taczanowskii	-2.18477	-78.49645	3400	Atillo	No	LC	NT
Rodentia	Cricetidae	Thomasomys taczanowskii	-1.44965	-78.44250	3800	Refugio de Tungurahua	No	LC	NT
