# Supplementary material for: Discovery of a new species of Coendou (Rodentia: Erethizontidae) within the hyper-diverse mammalian community of Sangay National Park in Ecuador
Source: PeerJ. 2026 Jun 8;14:e21382. doi: 10.7717/peerj.21382 (PMC13256124; doi:10.7717/peerj.21382)
Supplement: Supplemental Information 7 — Sequences generated for phylogenetic analysis. [file peerj-14-21382-s007.fsa]

>MECN4343_Coendou_sangay_PX654175
ATGACCAATATCCGGAAATCTCACCCACTTATTAAAATCATTAACCACTCATTCATCGACCTCCCAACCC
CATCCAACATTTCAGCATGATGAAACTTTGGATCCTTACTAGGTATTTGCCTGCTACTACAAATCATTAC
AGGCTTATTTCTAGCTATGCATTATACTGCGGACACAAGCACGGCATTCTGATCAGTAACTCATATTTGC
CGAGATGTAAATTATGGTTGACTAATTCGATATCTCCATGCTAATGGAGCATCAATATTTTTTATTCTCC
TATATCTTCACGTAGGGCGAGGAATTTACTACGGTTCCTATACATATACAAAAACCTGAAATGTCGGCAT
CCTTCTTTTATTTATAACTATGGCTACGGCCTTCATAGGATACGTCCTTCCCTGAGGACAAATATCATTC
TGAGGAGCAACTGTTATCACTAATCTCCTATCCGCAATCCCTTACATCGGTACAACTCTAGTTGAATGAA
TCTGAGGTGGGTACTCAGTAGATAAAGCAACCTTAACTCGATTCTTCGCCTTCCATTTTATCATACCATT
TATTATCACAGCCTTAATTATAATTCACCTTTTATTCCTTCACGAAACAGGATCAAACAATCCCTCAGGC
CTAAACTCCGACTCGGACAAAATCCCATTCCACCCATACTACTCAATTAAAGATATTCTAGGACTCATTC
TTACATTATTTATTCTCCTAATTTTAACCTTATTCTCACCGGATCTCCTAGGAGACCCTGATAACTATAC
ACCAGCAAACCCCTTAAACACACCCCCACATATTAAACCAGAATGATATTTCCTATTTGCATATGCCATT
CTCCGCTCAATCCCTAATAAACTAGGAGGGGTACTGGCCTTAATCCTCTCAATTCTTATCCTAGCTTTAA
TACCACTCTTACATTCCTCAAAACAACGAAATATATCATTCCGTCCCATCAGCCAATGCTTATTATGAAT
GCTAGTAGCAGATCTATTCATTCTGACATGAATCGGCGGTCAACCAGTTGAACACCCATTCATCCTCATT
GGCCAACTGGCTTCTATAACATATTTCTTCATTATCTTAATCCTTATACCTCTAACAAGCATAATAGAGA
ATAAATTCCTAAAATGAAGA
>JBM7137_Coendou_rufescens_PX654176
ATGACCAATATCCGAAAATCTCACCCACTTATTAAAATTATCAATCACTCATTCATTGACCTCCCGACCC
CATCCAACATTTCAACATGATGAAATTTTGGATCCTTACTAGGTGTCTGCCTGCTGCTACAGATCATTAC
AGGCTTATTTCTAGCTATGCATTATACTGCAGACACAAGCACAGCATTCTCATCAGTGGCTCATATTTGC
CGAGACGTAAATTACGGCTGACTAATTCGATATCTCCACGCTAATGGAGCATCAATATTTTTTATTCTCC
TATATCTCCACGTAGGACGAGGAATTTATTACGGCTCTTATACTTATACAGAAACCTGAAATATTGGTAT
CCTGCTTTTATTCATAACTATAGCTACAGCCTTCATAGGATACGTCCTTCCTTGAGGACAAATATCATTC
TGAGGAGCAACTGTCATCACTAACCTCCTATCCGCAATCCCTTATGTCGGTACAACTCTAGTCGAATGAA
TCTGAGGGGGATATTCAGTGGATAAAGCAACCTTAACTCGATTCTTCGCTTTCCATTTCATTATACCATT
CATTATCATAACCTTAATTATAGTTCATCTTTTATTCCTTCACGAAACAGGATCAAATAACCCCTCAGGC
CTAAACTCTGACTCAGATAAAATTCCATTCCACCCATATTACTCAATTAAAGATATCCTAGGTCTCATTC
TTATACTACTAACCCTTCTAATTTTAGCCTTATTCTCACCAGACCTCCTAGGAGATCCCGACAACTATAC
TCCAGCAAACCCCTTAAATACACCCCCGCACATTAAACCAGAATGATATTTCCTATTTGCATACGCCATT
CTCCGTTCAATCCCCAATAAACTAGGAGGAGTACTGGCCTTAATCCTCTCAATTCTAATCCTAGCCCTAA
TGCCACTCTTACATTGCTCAAAACAACGAAATATATCATACCGTCCCATCAGCCAGTGCTTATTATGAAT
ACTAGCAGCAAACCTACTCGTCTTGACATGAATTGGCGGTCAACCAGTTGAACATCCATTTATCCTCATT
GGCCAATTAGCCTCTATTACTTATTTTTTCACTATCCTAATCCTTATACCCCTAACAAGCATAATAGAAA
ACAAATTTCTTAAATGAAGA
>JBM3323_Coendou_quichua_PX654177
ATGACCAATATCCGAAAATCTCACCCACTTATTAAAATTATCAATCACTCATTCATTGACCTCCCAACCC
CATCCAACATCTCAGCATGATGAAATTTTGGATCCTTACTAGGTGTCTGCCTACTGCTACAAATCATCAC
AGGCTTATTCCTAGCTATACATTATACTGCAGACACAAGCACAGCATTCTCGTCAGTGGCTCACATTTGC
CGAGACGTAAATTACGGCTGACTAATTCGATATCTCCACGCTAATGGAGCATCAATATTTTTTATTCTCC
TATACCTCCACGTAGGGCGAGGAATTTACTACGGCTCCTATACTTATACAGAAACCTGAAATATTGGTAT
CCTACTTTTATTTATAACTATAGCTACAGCCTTCATAGGATACGTCCTTCCTTGAGGACAAATATCATTC
TGAGGAGCAACTGTCATCACTAATCTCCTATCCGCAATCCCTTATGTCGGTACAACTCTAGTCGAATGAA
TCTGAGGAGGATATTCAGTAGATAAAGCAACCTTAACTCGATTCTTCGCCTTCCATTTCATTATACCATT
CATTATCATGACCTTAGTTATAGTTCATCTTTTATTTCTTCACGAAACAGGATCAAATAATCCCTCAGGC
CTAAACTCTGACTCAGATAAAATTCCATTCCACCCATACTACTCAATTAAGGATATCCTAGGTCTCATTC
TTATATTACTAACCCTTCTAATTTTAGCCTTATTCTCACCAGACCTCCTAGGGGATCCCGACAACTACAC
TCCAGCAAACCCCTTAAATACACCCCCGCACATTAAACCAGAATGATATTTCCTATTTGCGTACGCCATT
CTCCGTTCAATTCCCAATAAACTAGGAGGAGTACTGGCCTTAATCCTCTCAATCCTTATTCTAGCCCTAA
TACCACTCTTACATTGCTCAAAACAACGAAATATATCGTACCGTCCTATCAGCCAGTGCTTATTATGAAT
ACTAGCAGCAAATCTACTCGTCTTGACATGAATTGGCGGTCAACCAGTTGAATACCCATTTATCCTCATT
GGCCAACTAGCCTCCATTACTTATTTTTTCACTATCCTGATCCTTATACCTCTAACAAGTATAATAGAAA
ACAAATTTCTAAAATGAAGA
